# Supplementary material for: A Single Aptamer-Dependent Sandwich-Type Biosensor for the Colorimetric Detection of Cancer Cells via Direct Coordinately Binding of Bare Bimetallic Metal–Organic Framework-Based Nanozymes
Source: Biosensors (Basel). 2023 Feb 3;13(2):225. doi: 10.3390/bios13020225 (PMC9954218; doi:10.3390/bios13020225)
Supplement: Supplementary file 1 [file biosensors-13-00225-s001.zip]

Archive with 1 entries (1 files):
- biosensors-2193734-supplementary.pdf
